# Supplementary material for: Air Cleaners and Respiratory Infections in Schools: A Modeling Study Based on Epidemiologic, Environmental, and Molecular Data
Source: Open Forum Infect Dis. 2024 Mar 21;11(4):ofae169. doi: 10.1093/ofid/ofae169 (PMC11045022; doi:10.1093/ofid/ofae169)
Supplement: ofae169_Supplementary_Data [file ofae169_supplementary_data.zip]

Archive with 2 entries (2 files):
- revised-supplements.pdf
- STROBE_checklist_ofid_submitted.docx
